# Supplementary material for: Genome-Wide Analysis of the Glutathione S-Transferase (GST) Genes and Functional Identification of MdGSTU12 Reveals the Involvement in the Regulation of Anthocyanin Accumulation in Apple
Source: Genes (Basel). 2021 Oct 29;12(11):1733. doi: 10.3390/genes12111733 (PMC8619396; doi:10.3390/genes12111733)
Supplement: Supplementary file 1 [file genes-12-01733-s001.zip]

Archive with 1 entries (1 files):
- genes-1432877-supplementary.pdf
